# Supplementary material for: ADAM-like Decysin-1 (ADAMDEC1) is a positive regulator of Epithelial Defense Against Cancer (EDAC) that promotes apical extrusion of RasV12-transformed cells
Source: Sci Rep. 2018 Jun 25;8:9639. doi: 10.1038/s41598-018-27469-z (PMC6018119; doi:10.1038/s41598-018-27469-z)
Supplement: Supplementary file 3 — Supplementary Table 2 [file 41598_2018_27469_MOESM3_ESM.xlsx]

## Sheet: Sheet1
	CT value
	ADAMDEC1	MDCK only control	1:1 mix control	Ras only control	MDCK-shADAMDEC1 only	ADAM:Ras=1:1 mix	MDCK only CAPE	1:1 mix CAPE	Ras only CAPE
	No.1	30.2055	29.5296	30.0954	-	-	34.0715	33.8212	33.8196
	No.2	30.2768	29.5506	30.3594	-	-	33.1976	33.8068	33.4871
	No.3	32.8782	31.8157	32.4761	-	-	34.833	33.467	34.6782
1	No.4	36.5532	34.7493	35.2571	-	-	not detectable	not detectable	not detectable
	No.5	30.1138	29.6596	32.2348	-	-	33.6469	33.3606	31.9922
	No.6	30.2989	29.8978	31.7442	46.9282	34.5443	-	-	-
	No.7	29.2169	29.6661	32.8896	33.8306	33.1868	-	-	-
	No.8	29.6627	28.639	32.2848	34.236	33.1868	-	-	-
	GAPDH	MDCK only control	1:1 mix control	Ras only control	MDCK-shADAMDEC1 only	ADAM:Ras=1:1 mix	MDCK only CAPE	1:1 mix CAPE	Ras only CAPE
	No.1	25.3662	24.7629	23.9721	-	-	23.6661	23.8793	24.0045
	No.2	26.9005	26.7126	26.5475	-	-	25.6372	25.9017	25.9333
	No.3	24.8791	24.6397	24.608	-	-	24.3666	24.2875	24.465
2	No.4	26.9596	26.6973	26.7514	-	-	28.4745	26.4903	26.7783
	No.5	25.9681	25.7732	26.027	-	-	25.6112	25.757	25.5405
	No.6	24.6815	24.3538	24.4305	24.7183	24.751	-	-	-
	No.7	25.8545	25.7407	25.7865	26.322	25.9688	-	-	-
	No.8	26.2221	26.0337	25.7929	26.2122	25.8915	-	-	-
	ΔCT	MDCK only control	1:1 mix control	Ras only control	MDCK-shADAMDEC1 only	ADAM:Ras=1:1 mix	MDCK only CAPE	1:1 mix CAPE	Ras only CAPE
	No.1	4.83929	4.76672	6.12328	-	-	10.4054	9.9419	9.81513
	No.2	3.37624	2.83798	3.81195	-	-	7.56036	7.90513	7.55389
	No.3	7.99915	7.17597	7.86807	-	-	10.4664	9.1795	10.2132
3	No.4	9.59358	8.05204	8.50572	-	-	#VALUE!	#VALUE!	#VALUE!
	No.5	4.14569	3.88642	6.20779	-	-	8.03576	7.60355	6.45168
	No.6	5.61734	5.54402	7.31365	22.2099	9.79332	-	-	-
	No.7	3.36235	3.92537	7.10313	7.50858	7.21794	-	-	-
	No.8	3.44061	2.60533	6.49191	8.02381	7.29523	-	-	-
	ΔΔCT	MDCK only control	1:1 mix control	Ras only control	MDCK-shADAMDEC1 only	ADAM:Ras=1:1 mix	MDCK only CAPE	1:1 mix CAPE	Ras only CAPE
	No.1	0	-0.0725632	1.28399	-	-	5.56611	5.10261	4.97584
	No.2	0	-0.538261	0.435709	-	-	4.18412	4.52889	4.17765
	No.3	0	-0.823179	-0.131084	-	-	2.46724	1.18035	2.21401
4	No.4	0	-1.54154	-1.08786	-	-	#VALUE!	#VALUE!	#VALUE!
	No.5	0	-0.259268	2.0621	-	-	3.89007	3.45786	2.30599
	No.6	0	-0.0733261	1.69631	16.5926	4.17598	-	-	-
	No.7	0	0.563019	3.74077	4.14622	3.85559	-	-	-
	No.8	0	-0.835279	3.0513	4.5832	3.85462	-	-	-
	2^-ΔΔCT	MDCK only control	1:1 mix control	Ras only control	MDCK-shADAMDEC1 only	ADAM:Ras=1:1 mix	MDCK only CAPE	1:1 mix CAPE	Ras only CAPE
	No.1	1	1.05158	0.410658	-	-	0.0211074	0.0291045	0.0317777
	No.2	1	1.45222	0.73933	-	-	0.0550115	0.0433179	0.0552589
	No.3	1	1.7693	1.09512	-	-	0.180837	0.441245	0.215535
5	No.4	1	2.91106	2.12558	-	-	0	0	0
	No.5	1	1.19687	0.239467	-	-	0.0674487	0.0910085	0.202222
	No.6	1	1.05214	0.308574	1.01191e-05	0.055323	-	-	-
	No.7	1	0.676884	0.0748023	0.0564758	0.0690801	-	-	-
	No.8	1	1.7842	0.120633	0.0417175	0.0691264	-	-	-
	Mean value of 2^-ΔΔCT	MDCK only control and Ras only control	MDCK-shADAMDEC1 only and Ras only control	MDCK only CAPE and Ras only CAPE
	No.1	0.705329	-	0.0264425
	No.2	0.869665	-	0.0551352
	No.3	1.04756	-	0.198186
6	No.4	1.56279	-	0
	No.5	0.619734	-	0.134835
	No.6	0.654287	0.154292	-
	No.7	0.537401	0.065639	-
	No.8	0.560316	0.0811752	-
	2^-ΔΔCT normalized by Mean value of 2^-ΔΔCT of MDCK only control and Ras only control	MDCK only control and Ras only control	1:1 mix control	MDCK-shADAMDEC1 only and Ras only control	ADAM:Ras=1:1 mix	MDCK only CAPE and Ras only CAPE	1:1 mix CAPE
	No.1	1	1.49091	-	-	0.0374896	0.0412637
	No.2	1	1.66986	-	-	0.0633982	0.0498099
	No.3	1	1.68898	-	-	0.189188	0.421213
	No.4	1	1.86273	-	-	0	0
7	No.5	1	1.93127	-	-	0.21757	0.146851
	No.6	1	1.60807	0.235817	0.0845546	-	-
	No.7	1	1.25955	0.122142	0.128545	-	-
	No.8	1	3.18428	0.144874	0.12337	-	-
	Average	1	1.83696	0.167611	0.112157	0.126912	0.164784
	SD	0	0.206163	0.0347287	0.0138816	0.0448401	0.0887664
	p-value		0.00481156		0.247177		0.740528
1. CT values of ADAMDEC1 under various experimental conditions.
2. CT values of GAPDH under various experimental conditions.
3. DCT value: CT(ADAMDEC1) minus CT(GAPDH)
4. DDCT value: DCT value (each condition) minus DCT value (MDCK only control)
5. 2-DDCT
6. Average value of 2-DDCT between the indicated single culture conditions.
7. Relative values of 2-DDCT normalized to the value of MDCK only control and Ras only control.
